# Supplementary material for: Intraosseous Versus Intravenous Vascular Access in Out-of-Hospital Cardiac Arrest: A Systematic Review and Meta-Analysis of Randomized Controlled Trials
Source: Med Sci (Basel). 2025 Jun 14;13(2):78. doi: 10.3390/medsci13020078 (PMC12195015; doi:10.3390/medsci13020078)
Supplement: Supplementary file 1 [file medsci-13-00078-s001.zip]

Archive with 1 entries (1 files):
- medsci-3665167-supplementary.pdf
